# Supplementary material for: Ongoing independent evolution of linezolid and vancomycin-resistance pELF-type linear plasmids across the One Health spectrum
Source: Antimicrob Agents Chemother. 2025 Nov 18;69(12):e01168-25. doi: 10.1128/aac.01168-25 (PMC12691693; doi:10.1128/aac.01168-25)
Supplement: Supplemental tables — Tables S1 to S6. [file aac.01168-25-s0002.xlsx]

## Sheet: Table_S1
Supplementary Table S1. Genomic information on vancomycin-resistant E. faecium NUITM-VRE1.
Isolate	Source	Country	Year	MLST	Clade	Replicon	ARG	Plasmid replicon	Size (bp)	Accession no.
E. faecium NUITM-VRE1	Sewage	Vietnam	2021	ST117	A1	Chromosome	aac(6')-Ii, msr(C)	N.D.	2804859	AP026772
						pELF_mdr	erm(B), erm(B), fexA, fosB3, cfr(D), poxtA, vanA	rep1, reppELF	138954	AP026773
						pNUITMV1_1	aac(6')-aph(2'')	repUS15	235911	AP026774
						pNUITMV1_2	vanA	rep17	28491	AP026775
						pNUITMV1_3	cat, erm(B), tet(L), tet(M)	rep2, repUS47	25968	AP026776
						pNUITMV1_4	N.D.	rep18b	6776	AP026777
						pNUITMV1_5	N.D.	N.D.	6308	AP026778
						pNUITMV1_6	N.D.	rep11a	6175	AP026779
ARGs and plasmid replicons were detected using ResFinder v4.7.2 (http://genepi.food.dtu.dk/resfinder) and PlasmidFinder v2.1 (https://cge.food.dtu.dk/services/PlasmidFinder/), respectively.

## Sheet: Table_S2
Supplementary Table S2. MICs of pELF_mdr-carrying Enterococcus spp. strains.
Species	Strain	Source	van genotype	MIC (mg/L)a
				VAN	TEC	LZD	AMP	GEN	KAN	STR	ERY	MIN	CRO	MEM	FOS	CHL	FFL
E. faecium	NUITM-VRE1	Sewage	vanA	1024	64	8	>1024	>1024	>1024	16	>1024	32	>1024	>1024	>1024	16	32
E. lactisc	BM4105RF	Laboratory	-	1	1	2	1	8	512	64	0.5	1	1	16	16	2	1
E. lactisc	BM4105RF/pELF_mdr	Laboratory (conjugation)b	vanA	512	1	8	1	4	512	32	>1024	2	1	16	>1024	16	64
E. faecalis	FA2-2	Laboratory	-	2	1	2	1	16	128	128	0.5	1	512	8	128	4	3
E. faecalis	FA2-2/pELF_mdr	Laboratory (conjugation)b	vanA	512	8	8	1	16	64	64	>1024	2	256	8	>1024	16	32
E. casseliflavus	KT06RF	Laboratory	vanC	8	1	2	0.5	3	64	8	0.5	2	16	1	64	8	2
E. casseliflavus	KT06RF/pELF_mdr	Laboratory (conjugation)b	vanA, vanC	256	8	8	1	2	64	8	>1024	2	8	1	>1024	16	32
aVAN; vancomycin, TEC; teicoplanin, LZD; linezolid, AMP; ampicillin, GEN; gentamicin, KAN; kanamycin, STR; streptomycin, ERY; erythromycin, MIN; minocycline, CRO; ceftriaxone, MEM; meropenem, FOS; fosfomycin, CHL chloramphenicol; FFL florfenicol
bTransconjugants were obtained by filter mating experiments.
c Enterococcus lactis was formerly classified as clade B Enterococcus faecium.

## Sheet: Table_S3
Supplementary Table S3. pELF-type linear plasmids in this study and in the public database.
Plasmid	Subtype	Host	MLST	Source	Country	Year	Size	VRG	LRG	Other ARG	ADG	DG	Plasmid replicon	Accession no.
pBA17124_P1	ELFβ	E. faecium	ST1643	Human	India	2018	130516	vanA	cfr(D), optrA	erm(A), erm(B)	acrVIA1(Lwa), acb2 (anti-CBASS), APIS075 (anti-BSCD)	CBASS_I, PD-T7-3	reppELF	CP059785
pBP5067_P1	ELFβ	E. faecium	ST1643	Human	India	2017	122126	vanA	cfr(D), optrA	erm(B)	acrVIA1(Lwa), acb2 (anti-CBASS), APIS075 (anti-BSCD)	CBASS_I, PD-T7-3	reppELF	CP059807
pE6988	ELFα	E. faecium	ST17	Unknown	Netherlands	Unknown	89294	N.D.	N.D.	N.D.	acrIE9, acrVA1, acb2 (anti-CBASS), APIS075 (anti-BSCD), APIS075 (anti-BSCD), APIS075 (anti-BSCD)	CBASS_I, PD-T7-3	reppELF	LR135245
pE7098	ELFα	E. faecium	ST78	Unknown	Netherlands	Unknown	153828	vanA	N.D.	ant(6)-Ia, aph(3')-III, erm(B), lnu(B), lsa(E), tet(L), tet(M)	acb2 (anti-CBASS), APIS075 (anti-BSCD), APIS075 (anti-BSCD), APIS075 (anti-BSCD), APIS075 (anti-BSCD), APIS075 (anti-BSCD)	CBASS_I, PD-T7-3	reppELF, rep2, repUS12	LR135256
pE7196	ELFα	E. faecium	ST656	Unknown	Netherlands	Unknown	164074	vanA	N.D.	erm(B), erm(B)	acrIE9, acrIIA1, acrIIA21, acrVA1, acb2 (anti-CBASS), gp5.9 (anti-RecBCD), APIS072 (anti-RM), APIS075 (anti-BSCD), APIS075 (anti-BSCD)	CBASS_I, PD-T7-3	reppELF	LR135271
pE7471	ELFα	E. faecium	ST18	Unknown	Netherlands	Unknown	81276	N.D.	N.D.	N.D.	acrVA1, acb2 (anti-CBASS)	PD-T7-3	reppELF	LR135332
pE8414	ELFα	E. faecium	ST117	Unknown	Netherlands	Unknown	88760	N.D.	N.D.	N.D.	acrVA1, acb2 (anti-CBASS), APIS075 (anti-BSCD)	PD-T7-3	reppELF	LR135490
pEfa2048	ELFβ	E. faecalis	ST6	Human	Italy	2022	197408	vanA	cfr(D), optrA	ant(6)-Ia, aph(3')-III, erm(A), erm(B), erm(B)	acrVA5, acrVIA1(Lwa), APIS072 (anti-RM)	CBASS_I, PD-T7-3	rep9b, reppELF	PP566944
pELF_2001564	ELFβ	E. faecium	ST80	Human	USA	2019	114744	vanA	optrA	erm(A)	acb2 (anti-CBASS)	PD-T7-3	reppELF	CP086645
pELF_2008300	ELFβ	E. faecium	ST78	Human	USA	2019	106518	N.D.	optrA	erm(A)	acb2 (anti-CBASS)	PD-T7-3	reppELF	CP115972
pELF_AA242	ELFα	E. faecium	ST203	Human	Japan	2013	132791	vanA	N.D.	ant(9)-Ia, erm(A)	acb2 (anti-CBASS), APIS075 (anti-BSCD), APIS075 (anti-BSCD)	PD-T7-3	reppELF, rep2, rep11a	AP026630
pELF_AA290	ELFα	E. faecium	ST80	Human	Japan	2013	89119	N.D.	N.D.	N.D.	acrVA1, acb2 (anti-CBASS)	CBASS_I, PD-T7-3	reppELF	AP026634
pELF_AA55	ELFα	E. faecium	ST2060	Human	Japan	2010	87193	N.D.	N.D.	N.D.	acrVA1, acb2 (anti-CBASS)	CBASS_I, PD-T7-3	reppELF	AP026606
pELF_AA610	ELFα	E. faecium	ST2061	Human	Japan	2017	89199	N.D.	N.D.	N.D.	acb2 (anti-CBASS), APIS075 (anti-BSCD), APIS075 (anti-BSCD)	PD-T7-3	reppELF	AP026643
pELF_AA818	ELFα	E. faecium	ST17	Hospital	Japan	2019	86780	N.D.	N.D.	N.D.	acrVA1, acb2 (anti-CBASS), abc1 (anti-RecBCD)	CBASS_I, PD-T7-3	reppELF	AP026652
pELF_AA94	ELFα	E. faecium	ST18	Human	Japan	2011	88777	N.D.	N.D.	N.D.	acrVA1, acb2 (anti-CBASS)	CBASS_I, PD-T7-3	reppELF	AP026614
pELF_AA96	ELFα	E. faecium	ST78	Human	Japan	2011	87216	N.D.	N.D.	N.D.	acrVA1, acb2 (anti-CBASS)	CBASS_I, PD-T7-3	reppELF	AP026619
pELF_BSI_SJ40	ELFα	E. faecium	ST80	Human	Ireland	2018	125451	vanA	N.D.	ant(9)-Ia, erm(A)	acrVA1, acb2 (anti-CBASS), APIS075 (anti-BSCD), APIS075 (anti-BSCD), APIS075 (anti-BSCD), APIS075 (anti-BSCD), APIS075 (anti-BSCD)	CBASS_I, PD-T7-3	reppELF	CP076332
pELF_GK923	ELFβ	E. faecium	ST78	Human	Japan	2014	76985	N.D.	N.D.	N.D.	acrIIA3, acb2 (anti-CBASS)	N.D.	reppELF	AP026657
pELF_GK941	ELFβ	E. faecium	ST78	Human	Japan	2015	76985	N.D.	N.D.	N.D.	acrIIA3, acb2 (anti-CBASS)	N.D.	reppELF	AP026662
pELF_GK961	ELFβ	E. faecium	ST78	Human	Japan	2015	76985	N.D.	N.D.	N.D.	acrIIA3, acb2 (anti-CBASS)	N.D.	reppELF	AP026668
pELF_JHP10	ELFα	E. faecium	ST16	Human	Japan	2000	82303	N.D.	N.D.	N.D.	acrVA1, acb2 (anti-CBASS)	PD-T7-3	reppELF	AP026575
pELF_JHP35	ELFα	E. faecium	ST1902	Human	Japan	2003	110099	N.D.	N.D.	erm(B), tet(M)	acrVA1, acb2 (anti-CBASS), abc1 (anti-RecBCD), APIS072 (anti-RM)	CBASS_I, PD-T7-3	reppELF	AP026581
pELF_JHP36	ELFα	E. faecium	ST1902	Human	Japan	2003	88997	N.D.	N.D.	N.D.	acrVA1, acb2 (anti-CBASS), abc1 (anti-RecBCD)	CBASS_I, PD-T7-3	reppELF	AP026588
pELF_JHP38	ELFα	E. faecium	ST1902	Human	Japan	2003	88998	N.D.	N.D.	N.D.	acrVA1, acb2 (anti-CBASS), abc1 (anti-RecBCD)	CBASS_I, PD-T7-3	reppELF	AP026595
pELF_JHP80	ELFα	E. faecium	ST17	Human	Japan	2001-2002	88683	N.D.	N.D.	N.D.	acrVA1, acb2 (anti-CBASS)	CBASS_I, PD-T7-3	reppELF	AP026602
pELF_JHP9	ELFα	E. faecium	ST16	Human	Japan	2000	82303	N.D.	N.D.	N.D.	acrVA1, acb2 (anti-CBASS)	PD-T7-3	reppELF	AP026568
pELF_mdr	ELFα	E. faecium	ST117	Sewage	Vietnam	2021	138954	vanA	cfr(D), poxtA2	erm(B), erm(B), fexA, fosB3	acrIE9, acb2 (anti-CBASS), APIS075 (anti-BSCD), APIS075 (anti-BSCD)	CBASS_I, PD-T7-3	reppELF, rep1	AP026773
pELF_SJ11	ELFα	E. faecium	N.D.	Human	Ireland	2017	110878	vanA	N.D.	N.D.	acrVA1, acb2 (anti-CBASS), APIS075 (anti-BSCD), APIS075 (anti-BSCD), APIS075 (anti-BSCD), APIS075 (anti-BSCD), APIS075 (anti-BSCD), APIS075 (anti-BSCD), APIS075 (anti-BSCD)	CBASS_I, PD-T7-3	reppELF	CP076333
pELF_USZ	ELFα	E. faecium	ST203	Human	Switzerland	2018	103363	N.D.	N.D.	N.D.	acrIE9, acrVA1, acb2 (anti-CBASS), abc1 (anti-RecBCD), APIS072 (anti-RM), APIS075 (anti-BSCD)	CBASS_I, PD-T7-3	reppELF	OU016038
pELF1	ELFβ	E. faecium	ST78	Human	Japan	2014	143316	vanA, vanM	N.D.	ant(6)-Ia, aph(3')-III, erm(B)	acrVA1, acb2 (anti-CBASS), APIS075 (anti-BSCD), APIS075 (anti-BSCD), APIS075 (anti-BSCD)	PD-T7-3	reppELF	LC495616
pELF2	ELFα	E. faecium	ST17	Human	Japan	2017	108102	vanA	N.D.	ant(9)-Ia, erm(A)	acrVA1, acb2 (anti-CBASS), APIS075 (anti-BSCD), APIS075 (anti-BSCD), APIS075 (anti-BSCD)	PD-T7-3	reppELF	AP022343
pIHVA_EV0426_12	ELFα	E. faecium	ST78	Human	Japan	2018	109115	vanA	N.D.	ant(9)-Ia, erm(A)	acrVA1, acb2 (anti-CBASS), APIS075 (anti-BSCD), APIS075 (anti-BSCD)	PD-T7-3	reppELF	LC566215
pSRR24	ELFβ	E. faecium	ST78	Human	China	2017	135553	vanM	N.D.	ant(6)-Ia, aph(3')-III, erm(B), tet(L), tet(M)	acrIE9, acrVA1, acb2 (anti-CBASS), APIS075 (anti-BSCD), APIS075 (anti-BSCD)	CBASS_I, PD-T7-3	reppELF, repUS12	CP038997
pUAMSEF_09	ELFα	E. faecium	ST80	Human	USA	2018	81204	N.D.	N.D.	N.D.	acrVA1, acb2 (anti-CBASS), APIS072 (anti-RM)	PD-T7-3	reppELF	CP035656
pUAMSEF_20	ELFα	E. faecium	ST80	Human	USA	2018	81272	N.D.	N.D.	N.D.	acrVA1, acb2 (anti-CBASS), APIS072 (anti-RM)	PD-T7-3	reppELF	CP035662
pV24-2	ELFα	E. faecium	ST80	Human	Denmark	2013	97469	N.D.	N.D.	N.D.	acrVA1, acb2 (anti-CBASS), abc1 (anti-RecBCD), APIS075 (anti-BSCD), APIS075 (anti-BSCD), APIS075 (anti-BSCD), APIS075 (anti-BSCD), APIS075 (anti-BSCD), APIS075 (anti-BSCD), APIS075 (anti-BSCD)	CBASS_I, PD-T7-3	reppELF	CP036153
pVB3025	ELFα	E. faecium	ST80	Human	India	2019	142820	vanA	optrA	ant(6)-Ia, aph(3')-III, erm(A), erm(B), tet(S)	acrVA1, acrVA5, acb2 (anti-CBASS), APIS075 (anti-BSCD)	CBASS_I, PD-T7-3	reppELF, rep2	CP040238
pVB976_P2	ELFα	E. faecium	ST80	Human	India	2019	123647	vanA	cfr(D), optrA	erm(A), erm(B)	acrVIA1(Lwa), acb2 (anti-CBASS), APIS075 (anti-BSCD)	CBASS_I, PD-T7-3	reppELF	CP072588
pVVEswe_R2a	ELFα	E. faecium	ST203	Human	Sweden	2014	89846	N.D.	N.D.	N.D.	acrVA1, acb2 (anti-CBASS), APIS072 (anti-RM), APIS075 (anti-BSCD)	CBASS_I, PD-T7-3	reppELF	CP041263
pVVEswe_S2a	ELFα	E. faecium	ST203	Human	Sweden	2014	89798	N.D.	N.D.	N.D.	acrVA1, acb2 (anti-CBASS), APIS072 (anti-RM), APIS075 (anti-BSCD)	CBASS_I, PD-T7-3	reppELF	CP041272
ARGs including vancomycin resistance genes (VRGs) and linezolid resistance genes (LRGs), anti-defense genes (ADGs), defense genes (DGs), and plasmid replicons were detected using ResFinder v4.7.2 (http://genepi.food.dtu.dk/resfinder), DefenseFinder v1.3.0 (https://github.com/mdmparis/defense-finder), dbAPIS v11/19/2024 (https://bcb.unl.edu/dbAPIS/), and PlasmidFinder v2.1 (https://cge.food.dtu.dk…
apVVEswe_S2 and pVVEswe_R2 are basically the same plasmid before (S) and after vancomycin (R) exposure of a VVE strain from a patient in Sweden.

## Sheet: Table_S4
Supplementary Table S4. Core genes of pELF-type linear plasmids.
No.	Gene in pELF2	Gene product	Size	Putative function	Pfam domain
1	EfmKUHS13_30240	N/A	132	Unknown	N.D.
2	EfmKUHS13_30250	N/A	351	Plasmid partition system	ALP-N (PF17989): 9-174 Alp7A_like_C (PF22128): 199-322
3	EfmKUHS13_30260	N/A	117	Unknown	N.D.
4	EfmKUHS13_30270	N/A	95	Unknown	N.D.
5	EfmKUHS13_30280	N/A	272	Plasmid partition system	AAA domain (PF13614): 8-176
6	EfmKUHS13_30290	RelB	73	Plasmid stabilization system (antitoxin)	DUF6290 (PF19807): 1-71
7	EfmKUHS13_30300	RelE	88	Plasmid stabilization system (toxin)	ParE_toxin (PF05016): 5-87
8	EfmKUHS13_30460	N/A	94	Unknown	N.D.
9	EfmKUHS13_30490	HicA	61	Plasmid stabilization system (toxin)	HicA_toxin (PF07927): 5-61
10	EfmKUHS13_30500	HicB	131	Plasmid stabilization system (antitoxin)	HicB_lk_antitox (PF15919): 8-106
11	EfmKUHS13_30510	N/A	116	Unknown	N.D.
12	EfmKUHS13_30610	ReppELF	267	Replication initiator protein	Rep3_N (PF01051): 24-168 Rep3_C (PF21205): 183-248
13	EfmKUHS13_30620	N/A	151	Unknown	N.D.
14	EfmKUHS13_30630	N/A	352	Unknown	N.D.
15	EfmKUHS13_30640	ClpXpELF	649	AAA ATPase	AAA _16 (PF13191): 28-108 AAA _2 (PF07724): 328-506
16	EfmKUHS13_30650	N/A	1213	Unknown	N.D.
17	EfmKUHS13_30770	N/A	194	Unknown	N.D.
18	EfmKUHS13_30780	N/A	81	Unknown	N.D.
19	EfmKUHS13_30790	N/A	240	Unknown	N.D.
20	EfmKUHS13_30820	N/A	121	Unknown	N.D.
21	EfmKUHS13_30960	N/A	457	Unknown	Phage_lysozyme2 (PF18013): 74-229 CHAP (PF05257): 334-414
22	EfmKUHS13_30970	N/A	175	Unknown	N.D.
23	EfmKUHS13_30980	N/A	187	Unknown	N.D.
24	EfmKUHS13_30990	N/A	245	Unknown	N.D.
25	EfmKUHS13_31000	N/A	138	Unknown	N.D.
26	EfmKUHS13_31020	N/A	413	Unknown	Peptidase_C39_2 (PF13529): 240-387
27	EfmKUHS13_31050	N/A	611	Adhesin	GramPosi_pilinD1 (PF16555): 47-202 SpaA (PF17802): 208-296 SpaA (PF17802): 446-568
28	EfmKUHS13_31060	N/A	285	Class C sortase	Sortase (PF04203): 104-227
29	EfmKUHS13_31130	FtsKpELF	458	DNA translocation	FtsK_SpoIIIE (PF01580): 56-217
30	EfmKUHS13_31140	N/A	209	Unknown	N.D.
31	EfmKUHS13_31160	N/A	173	Unknown	N.D.
32	EfmKUHS13_31170	N/A	199	Intramembrane serine protease	Rhomboid (PF01694): 60-189
33	EfmKUHS13_31180	N/A	158	Unknown	N.D.
34	EfmKUHS13_31190	N/A	300	Unknown	N.D.
35	EfmKUHS13_31200	N/A	64	Unknown	N.D.
36	EfmKUHS13_31220	N/A	195	Unknown	N.D.
37	EfmKUHS13_31230	N/A	299	Holliday junction resolvase	RusA (PF05866): 7-144 RusA (PF05866): 168-295
38	EfmKUHS13_31240	N/A	304	Unknown	N.D.
39	EfmKUHS13_31250	N/A	71	Unknown	N.D.
40	EfmKUHS13_31260	N/A	84	Unknown	DUF6874 (PF21779): 11-82
41	EfmKUHS13_31270	N/A	349	Unknown	DUF5648 (PF18885): 29-157 Peptidase_C39_2 (PF13529): 176-323
42	EfmKUHS13_31280	N/A	76	Unknown	N.D.
43	EfmKUHS13_31290	N/A	74	Unknown	N.D.
44	EfmKUHS13_31310	N/A	264	Unknown	N.D.
45	EfmKUHS13_31320	N/A	372	Unknown	N.D.
46	EfmKUHS13_31330	N/A	106	Unknown	N.D.
The core genes across 41 representative pELF-type linear plasmids were identified using Roary v3.13.0 (https://github.com/sanger-pathogens/Roary) and described using pELF2 (accession no. AP022343) as a reference.

## Sheet: Table_S5
Supplementary Table S5. BLAST results of the Tn6674-like element containing optrA from pELF_2001564.
BLAST hits	Host	Max score	Total score	Query cover (%)	E value	Identity (%)	Accession length	Accession no.
Enterococcus faecium strain 2001564 plasmid pELF_2001564, complete sequence	E. faecium	19342	19342	100	0	100	114744	CP086645
Enterococcus faecium strain 2008300 plasmid pELF_2008300, complete sequence	E. faecium	19342	19342	100	0	100	106518	CP115972
Enterococcus faecium strain VB3025 plasmid unnamed2, complete sequence	E. faecium	19330	19330	100	0	99.98	142820	CP040238
Enterococcus faecium strain VB3025 chromosome, complete genome	E. faecium	19330	19330	100	0	99.98	2855454	CP040236
Enterococcus faecium strain VB3240 chromosome, complete genome	E. faecium	19330	19330	100	0	99.98	2805984	CP040368
Enterococcus faecium strain 15-307-1 plasmid p15-307-1_02, complete sequence	E. faecium	12373	19319	100	0	99.87	103074	CP044318
Enterococcus faecium strain XJ78NG chromosome, complete genome	E. faecium	9121	22160	100	0	99.33	2613997	CP109758
Aerococcus urinaeequi strain T43 chromosome, complete genome	A. urinaeequi	11219	21315	91	0	99.93	2055141	CP063065
Enterococcus hirae strain fbc95 transposon Tn6675, complete sequence	E. hirae	9834	15738	83	0	99.94	11041	MK840873
Enterococcus faecalis transposon Tn6261, complete sequence; and DNA repair protein RadC (radC) gene, partial sequence	E. faecalis	11068	15735	81	0	100	9330	KU354267
Enterococcus faecium strain AT47b chromosome, complete genome	E. faecium	11068	15735	81	0	100	2603360	CP097014
Enterococcus faecium strain DY32 plasmid pDY32-optrA, complete sequence	E. faecium	11068	15735	81	0	100	175511	MW207675
Enterococcus faecium strain K70-1a chromosome, complete genome	E. faecium	11068	15735	81	0	100	2722678	CP116543
Enterococcus faecium K6D plasmid K6D_p1 DNA, complete genome	E. faecium	11068	15735	81	0	100	243853	AP027295
Enterococcus faecium strain 17-318 plasmid p17-318_1, complete sequence	E. faecium	11068	15735	81	0	100	244041	CP065771
Enterococcus faecium strain AT47b plasmid pAT47b-a, complete sequence	E. faecium	11068	15753	81	0	100	232122	CP097015
Enterococcus faecium strain F88 plasmid pF88_1, complete sequence	E. faecium	11068	15735	81	0	100	246327	CP072879
Enterococcus faecium strain AKSZ-142 plasmid pW142, complete sequence	E. faecium	11068	15735	81	0	100	234602	CP096052
Enterococcus faecium DNA repair protein RadC family protein (radC), transposase A (tnpA), transposase B (tnpB), AraC family transcriptional regulator (araC), ABC-F type ribosomal protection protein OptrA (optrA), hypothetical protein, 23S rRNA methyltransferase Erm(A), DNA adenine methylase, and hypothetical protein genes, complete cds	E. faecium	11068	15735	81	0	100	10703	MT723958
Enterococcus faecalis strain LY4 optrA gene cluster, complete sequence	E. faecalis	11068	15735	81	0	100	13168	KT862785
Enterococcus faecium strain BN83 plasmid pBN83-1, complete sequence	E. faecium	11068	15735	81	0	100	173215	CP142416
Enterococcus faecium strain K70-1a plasmid pK70-1a-A, complete sequence	E. faecium	11068	15735	81	0	100	242833	CP116544
Enterococcus faecium strain AKSZ-47 plasmid pW47, complete sequence	E. faecium	11062	15730	81	0	99.98	214342	CP096051
Aerococcus urinaeequi strain 2020-HN-1 chromosome, complete genome	A. urinaeequi	11040	15707	81	0	99.92	2133811	CP114063
A BLASTn search was performed using the NCBI non-redundant (nr) database in November 2024, and hits with ≥80% coverage were listed.

## Sheet: Table_S6
Supplementary Table S6. Replicons identified in multi-replicon pELF-type linear plasmids.
Plasmid	Subtype	Replicon	%Identity	%Overlap	Start	End	Accession no.
pE7098	ELFα	repUS12	100	97.95	11403	12260	LR135256
		rep2	100	100	32035	30542
		reppELF	95.52	100	70784	71587
pEfa2048	ELFβ	reppELF	95.77	100	13427	14230	PP566944
		rep9b	100	100	44081	43068
pELF_AA242	ELFα	reppELF	95.52	100	33668	34471	AP026630
		rep11a	100	100	104011	103067
		rep2	100	79.59	116582	117770
pELF_JHP35	ELFα	reppELF	95.15	100	12577	13380	AP026581
		repUS43	99.83	100	73051	71846
pELF_mdr	ELFα	reppELF	95.15	100	12571	13374	AP026773
		rep1	100	100	36383	37873
pSRR24	ELFβ	reppELF	100	100	15141	15944	CP038997
		repUS12	100	97.95	130281	131138
pVB3025	ELFα	reppELF	99.38	100	12522	13324	CP040238
		rep2	100	100	80840	82333
Plasmid replicons were detected using PlasmidFinder v2.1 (https://cge.food.dtu.dk/services/PlasmidFinder/).
